# Supplementary material for: Immunostimulatory Activity of Cordyceps militaris Fermented with Pediococcus pentosaceus SC11 Isolated from a Salted Small Octopus in Cyclophosphamide-Induced Immunocompromised Mice and Its Inhibitory Activity against SARS-CoV 3CL Protease
Source: Microorganisms. 2022 Nov 23;10(12):2321. doi: 10.3390/microorganisms10122321 (PMC9781638; doi:10.3390/microorganisms10122321)
Supplement: Supplementary file 1 [file microorganisms-10-02321-s001.zip]

Archive with 1 entries (1 files):
- microorganisms-1915879-supplementary.pdf
